# Supplementary material for: Diagnostic accuracy study of the multiplex Truenat MTB Ultima/COVID-19 assay for simultaneous detection of Tuberculosis and SARS-CoV2 (COVID-19)
Source: PLOS Glob Public Health. 2026 Jun 5;6(6):e0005859. doi: 10.1371/journal.pgph.0005859 (PMC13241011; doi:10.1371/journal.pgph.0005859)
Supplement: S1 File — (XLSX) [file pgph.0005859.s004.xlsx]

## Sheet: Sheet1
The following individuals contributed to the outcomes of the study according to ICJME criteria:
Title	Name (First, initial, last)	Highest degree	Institution 1	Institution 2	Email address	ORCID ID (if available)
Dr.	Adam Penn-Nicholson	PhD	FIND, Geneva, Switzerland	NA	adam.penn-nicholson@finddx.org	0000-0002-1883-0059
Dr	Rita Szekely	PhD	FIND, Geneva, Switzerland	NA	rita.szekely17@gmail.com
Dr	Morten Ruhwald	MD, PhD	FIND, Geneva, Switzerland	NA	mru@nividevelopment.dk	0000-0002-1597-441X
Dr	Vinzeigh Leukes	PhD	FIND, Geneva, Switzerland	NA	vinzeigh.leukes@finddx.org	0009-0007-0288-8524
Ms	Sunita Singh	MSc	FIND, Geneva, Switzerland	NA	sunita8884@gmail.com
Dr	Sarabjit Chada	MD	FIND, Geneva, Switzerland	NA	sarabjit.chadha@finddx.org
Dr	Mikashmi Kholi	PhD	FIND, Geneva, Switzerland	NA	mikashmi.kohli@finddx.org	0000-0002-7402-5791
Dr	Kavindhran Velen	PhD	FIND, Geneva, Switzerland	NA	kavindhran.velen@theunion.org	0000-0001-8577-3915
Mr	Michael Otieno	MSc	FIND, Geneva, Switzerland	NA	michael.otieno@finddx.org
Ms	Mary Gaichiri	MA	FIND, Geneva, Switzerland	NA	mary.gaichiri@finddx.org
Mr	Alex Ogwal	MSc	FIND, Geneva, Switzerland	NA	gwalex77@gmail.com
Dr	Margaretha de Vos	PhD	FIND, Geneva, Switzerland	NA	margaretha.devos@uni-heidelberg.de	0000-0003-3059-2986
Prof.	Helen Cox	PhD	UCT, Cape Town, South Africa	Burnet Institute, Melbourne, Australia	Helen.cox@uct.ac.za	0000-0002-6538-7192
Dr.	Hafsah Deepa Tootla	MMed	UCT, Cape Town, South Africa	NHLS, GSH, Cape Town, South Africa	hafsah.tootla@uct.ac.za	0000-0002-7322-8060
Dr	Widaad Zemanay	PhD	UCT, Cape Town, South Africa	NA	Widaad.zemanay@uct.ac.za	0009-0007-2958-0351
Mrs	Judith van Heerden	MSc	UCT, Cape Town, South Africa	NA	judi.vanheerden@uct.ac.za
Mrs	Nyasha Nyakutira	MPH	UCT, Cape Town, South Africa	NA	Nyasha.nyakutira@uct.ac.za
Mrs	Nashreen Omar-Davies	DR (Diagnostic Radiography)	UCT, Cape Town, South Africa	NA	nash.omar-davies@uct.ac.za
Dr	Arshad Taliep	MBChB	UCT, Cape Town, South Africa	NA	arshadtaliep@gmail.com
Dr	Willy Ssengooba	PhD	Department of Medical Microbiology Makerere University, Kampala Uganda	Makerere University, Biomedical Research Center, Kampala, Uganda	willyssengooba@gmail.com	0000-0002-1643-110X
Prof.	Moses Joloba	PhD	Department of Medical Microbiology Makerere University, Kampala Uganda	Makerere University, Biomedical Research Center, Kampala, Uganda	mlj10@case.edu	0000-0002-0334-9983
Mr	James Sserubiri	MSc	Department of Medical Microbiology Makerere University, Kampala Uganda	Makerere University, Biomedical Research Center, Kampala, Uganda	sjamespd1005@gmail.com
Mr	Derrick Semugenze	MSc	Department of Medical Microbiology Makerere University, Kampala Uganda	Makerere University, Biomedical Research Center, Kampala, Uganda	dsemugenze@gmail.com
Mr	Oliver Nakiyemba	BSc	Department of Medical Microbiology Makerere University, Kampala Uganda	Makerere University, Biomedical Research Center, Kampala, Uganda	nakiyembaoliver70@gmail.com
Ms.	Ruth Nakivubu	BSc	Department of Medical Microbiology Makerere University, Kampala Uganda	Makerere University, Biomedical Research Center, Kampala, Uganda	nakivuburuth@gmail.com
Prof	Manju Purohit	MD, PhD	Central Research Laboratory, Div. of Department of Pathology, RuxmaniBen Deepchand Gardi Medical College, Ujjain, India	Department of Public Health Sciences, Karolinska Institutet, stockholm, Sweden	manjuraj.purohit64@gmail.com; manju.purohit@ki.se	0000-0001-5385-7305
Dr	Mala Kanthali	MD	Central Research Laboratory, RuxmaniBen Deepchand Gardi Medical College, Ujjain, India	NA	patidarmala16@gmail.com
Mr	Praveen Chauhan	Msc	Central Research Laboratory, RuxmaniBen Deepchand Gardi Medical College, Ujjain, India	NA	chauhanpraveen29.pc@gmail.com
Mr	Girish Jain	DMLT	Central Research Laboratory, RuxmaniBen Deepchand Gardi Medical College, Ujjain, India	NA	jaingirish123@gmail.com
Mr	Shailendra Soni	DMLT	Central Research Laboratory, RuxmaniBen Deepchand Gardi Medical College, Ujjain, India	NA	mshailendraksoni666@gmail.com
Mr	D. P. Naik	MSc	Central Research Laboratory, RuxmaniBen Deepchand Gardi Medical College, Ujjain, India	NA	dpnaik9685400914@gmail.com
Mr	Yogendra Arya	DMLT	Central Research Laboratory, RuxmaniBen Deepchand Gardi Medical College, Ujjain, India	NA	yogendra.arya@gmail.com
Mr	Santosh Uikey	BSc	Central Research Laboratory, RuxmaniBen Deepchand Gardi Medical College, Ujjain, India	NA	santoshuikey858@gmail.com
Mr	Vinod Suryavanshi	DMLT	Central Research Laboratory, RuxmaniBen Deepchand Gardi Medical College, Ujjain, India	NA	suryavanshiv730@gmail.com
Mrs	Tatiana Caceres	BSc	Instituto de Medicina Tropical Alexander von Humboldt, Universidad Peruana Cayetano Heredia	NA	tatiana.caceres.n@upch.pe	0000-0003-0516-5202
Dr.	María del Carmen Caycho Torres	MD	Instituto de Medicina Tropical Alexander von Humboldt, Universidad Peruana Cayetano Heredia	NA	maria.caycho.t@upch.pe	0000-0001-8845-1081
